# Supplementary material for: Increase in hepatic and decrease in peripheral insulin clearance characterize abnormal temporal patterns of serum insulin in diabetic subjects
Source: NPJ Syst Biol Appl. 2018 Mar 14;4:14. doi: 10.1038/s41540-018-0051-6 (PMC5852153; doi:10.1038/s41540-018-0051-6)
Supplement: Supplementary file 3 — Supplementary Table S1 [file 41540_2018_51_MOESM3_ESM.xls]

## Sheet: Sheet1
	C-P(5)	C-P(10)	C-P(15)	C-P(20)	C-P(25)	C-P(30)	C-P(35)	C-P(40)	C-P(45)	C-P(50)	C-P(55)	C-P(60)	C-P(65)	C-P(70)	C-P(75)	C-P(80)	C-P(85)	C-P(90)	C-P(105)	C-P(110)	C-P(115)	C-P(120)	C-P(125)	C-P(130)	C-P(135)	C-P(140)	C-P(145)	C-P(150)	C-P(155)	C-P(160)	C-P(165)	C-P(170)	C-P(175)	C-P(180)	C-P(185)	C-P(190)	C-P(195)	C-P(200)	C-P(205)	C-P(210)	C-P(215)	C-P(220)	C-IRI(0)	C-IRI(5)	C-IRI(10)	C-IRI(15)	C-IRI(60)	C-IRI(75)	C-IRI(90)
NGT:IGT	0.0944826	0.0227016	0.0340415	0.018934	0.0476243	0.286122	0.19494	0.0724349	0.156699	0.30346	0.536823	0.460608	0.946766	0.866013	0.234286	0.11261	0.037369	0.164984	8.00534e-05	0.000101469	7.41644e-05	0.000120416	0.000212996	0.000535867	0.00557877	0.00934142	0.0128086	0.0231884	0.0429171	0.0549248	0.0514071	0.0549553	0.169514	0.221853	0.324548	0.313187	0.529008	0.282463	0.0526726	0.778766	0.377371	0.358058	0.0078506	0.786656	0.983005	0.820783	0.67461	0.402336	0.721873
NGT:T2DM	2.28152e-05	0.197872	0.0789389	0.00421866	0.000140221	3.47639e-05	0.000259376	0.000423836	0.000189479	0.00204876	0.00143513	0.00528981	0.221904	0.183956	0.00613648	0.0011543	3.08741e-05	2.73201e-05	1.91847e-13	2.55351e-15	1.31006e-14	1.31006e-14	1.31006e-14	0	0	0	0	3.9968e-15	5.45308e-12	6.96683e-11	1.42225e-09	6.50822e-08	3.04735e-06	6.79956e-05	0.00350373	0.00127387	0.0178428	0.0236731	0.00960494	0.0141891	0.0146584	0.0797311	0.35787	9.80327e-14	2.08567e-07	1.54742e-05	8.75737e-06	1.73617e-05	1.26359e-05
IGT:T2DM	0.415906	0.318976	0.597198	0.91372	0.825678	0.176503	0.466333	0.818067	0.492494	0.566362	0.282978	0.50546	0.63444	0.725495	0.812259	0.819346	0.691633	0.244872	0.0612072	3.98833e-06	1.43286e-07	2.09417e-09	1.77049e-10	2.9281e-10	6.69084e-09	3.25412e-07	2.53147e-06	0.000252931	0.0040202	0.00830041	0.0339299	0.115279	0.138768	0.291811	0.613833	0.491037	0.628192	0.920291	0.97996	0.349827	0.757471	0.985238	0.0978756	4.6789e-07	9.04053e-05	0.000265239	6.98797e-05	1.84306e-05	0.000120731
[truncated: 37 more columns]
