# Supplementary material for: Increase in hepatic and decrease in peripheral insulin clearance characterize abnormal temporal patterns of serum insulin in diabetic subjects
Source: NPJ Syst Biol Appl. 2018 Mar 14;4:14. doi: 10.1038/s41540-018-0051-6 (PMC5852153; doi:10.1038/s41540-018-0051-6)
Supplement: Supplementary file 4 — Supplementary Table S3 [file 41540_2018_51_MOESM4_ESM.xls]

## Sheet: Sheet1
Cluster - Model	Classified in cluster Select model	Classified in cluster Not select model	Not classified in cluster Select model	Not classified in cluster Not select model	p-corrected
1 - I	1	2	21	94	13.941
1 - II	0	3	5	110	30
1 - IV	1	2	6	109	5.06912
1 - V	0	3	8	107	30
1 - VI	1	2	75	40	8.64497
2 - I	1	16	21	80	5.72815
2 - II	0	17	5	96	30
2 - IV	0	17	7	94	17.7406
2 - V	1	16	7	94	30
2 - VI	15	2	61	40	0.883689
3 - I	4	8	18	88	6.99478
3 - II	2	10	3	103	2.40226
3 - IV	0	12	7	99	30
3 - V	0	12	8	98	30
3 - VI	6	6	70	36	10.2885
4 - I	12	30	10	66	1.49214
4 - II	1	41	4	72	19.6216
4 - IV	4	38	3	73	7.34315
4 - V	1	41	7	69	7.69341
4 - VI	24	18	52	24	7.0458
5 - I	0	19	22	77	0.66089
5 - II	1	18	4	95	30
5 - IV	0	19	7	92	17.8856
5 - V	5	14	3	96	0.0804017
5 - VI	13	6	63	36	23.9153
6 - I	4	21	18	75	30
6 - II	1	24	4	89	30
6 - IV	2	23	5	88	19.1567
6 - V	1	24	7	86	30
6 - VI	17	8	59	34	24.4511
