# Supplementary material for: Increase in hepatic and decrease in peripheral insulin clearance characterize abnormal temporal patterns of serum insulin in diabetic subjects
Source: NPJ Syst Biol Appl. 2018 Mar 14;4:14. doi: 10.1038/s41540-018-0051-6 (PMC5852153; doi:10.1038/s41540-018-0051-6)
Supplement: Supplementary file 5 — Supplementary Table S6 [file 41540_2018_51_MOESM5_ESM.xls]

## Sheet: Sheet1
Rank	ISI	r	p	MCR	r	p	iAUC_IRI10	r	p	FPG	r	p	2-h PG_OGTT	r	p	clamp_DI	r	p
1	kIout	0.760824	1.82881e-20	kIout	0.790386	3.292e-23	kratio	0.425113	0.000178617	h	0.447843	5.02667e-05	h	0.504287	1.05033e-06	kratio*kIout	0.540367	5.00991e-08
2	kratio*kIout	0.707407	2.16221e-16	kratio*kIout	0.552354	1.77356e-08	kratio*kIout	0.295702	0.0878882	kCPout	0.408234	0.000515634	kratio*kIout	-0.439051	8.64698e-05	kratio	0.48656	3.32117e-06
3	kratio	0.462273	1.76206e-05	kratio	0.255634	0.365602	h	-0.263824	0.277803	kratio*kIout	-0.295716	0.0923186	kratio	-0.421741	0.000240883	kIout	0.38891	0.00132897
4	kCPout	-0.183116	2.93713	h	-0.0857752	20.0191	kCPout	-0.24914	0.451871	kratio	-0.289681	0.115748	kCPout	0.321797	0.0328171	h	-0.265887	0.258895
5	h	-0.177675	3.35319	β	-0.0849514	20.2691	m	-0.201058	1.85484	Xb	0.273215	0.209404	kIout	-0.263849	0.288881	m	-0.239651	0.610119
6	α	-0.16151	4.87962	kCPout	-0.0607947	28.4137	α	-0.165352	4.47437	β	0.265228	0.275702	β	0.241483	0.596055	kCPout	-0.22755	0.880885
7	m	-0.147409	6.62093	m	-0.0372119	37.7029	β	-0.133805	8.72063	m	0.172839	3.83252	m	0.209354	1.52073	α	-0.182841	2.9571
8	β	-0.138154	8.00135	Xb	0.0113054	48.9377	kIout	0.0114878	48.8564	kIout	-0.17208	3.90095	Xb	0.133691	8.84524	β	-0.130297	9.33486
9	Xb	-0.131189	9.17572	α	0.00678968	50.9553	Xb	-0.00516974	51.6809	α	0.161212	4.99333	α	0.122393	10.9477	Xb	-0.0260864	42.4331
