# Supplementary material for: Increase in hepatic and decrease in peripheral insulin clearance characterize abnormal temporal patterns of serum insulin in diabetic subjects
Source: NPJ Syst Biol Appl. 2018 Mar 14;4:14. doi: 10.1038/s41540-018-0051-6 (PMC5852153; doi:10.1038/s41540-018-0051-6)
Supplement: Supplementary file 7 — Supplementary Table S9 [file 41540_2018_51_MOESM7_ESM.xls]

## Sheet: Sheet1
No	type	iir1	iir2	iir3	α	β	m	kIout	kCPout	kratio	h	Xb	RSS
1	NGT	23.6294	-0.135069	8.64838	0.037557	17.262	0.031239	0.22309	0.041764	0.86665	4.5514	3183.01	0.099205
2	NGT	29.4024	-0.250359	8.64373	0.33675	12.962	1.1121	0.16342	0.035542	0.6078	4.1948	1342.75	0.10922
3	NGT	31.2278	-0.248314	8.71175	0.020167	18.1922	0.30218	0.23349	0.041637	0.59078	3.831	886.05	0.069031
4	NGT	29.3728	-0.28156	8.7273	22.258	15.3858	7971.83	0.22508	0.034872	0.86488	4.8285	758.704	0.1326
5	NGT	31.4699	-0.251135	8.70889	0.049098	28.2684	0.21053	0.17644	0.054339	0.42266	3.3391	1241.64	0.097445
6	NGT	29.1471	-0.275774	8.63489	4776.45	107.37	0.52838	0.20112	0.1165	0.4306	4.9397	1996.62	3.5823
7	NGT	29.3728	-0.28156	8.7273	6777.01	7.4314	0.26656	0.27541	0.028703	1.0929	3.1604	1238.98	0.16534
8	NGT	29.3728	-0.28156	8.7273	0.045402	12.2437	0.15266	0.15756	0.044941	0.44455	2.7941	838.96	0.044602
9	NGT	29.3728	-0.28156	8.7273	0.030426	34.9005	0.26703	0.24488	0.061947	0.46606	3.7197	1548.41	0.26483
10	NGT	29.3728	-0.28156	8.7273	0.17716	14.3747	410.811	0.32983	0.037184	1.1871	3.7195	535.752	0.25817
11	NGT	29.3728	-0.28156	8.7273	0.042894	11.2989	0.3157	0.2926	0.040576	0.70021	3.5474	824.835	0.037204
12	NGT	29.3728	-0.28156	8.7273	0.065022	15.9569	1.0717	0.2033	0.042527	0.63213	4.6905	2001.53	0.31774
13	NGT	29.3593	-0.281214	8.72181	0.032988	13.3257	0.24798	0.50008	0.032884	0.83981	4.8769	1149.23	0.13104
14	NGT	29.3728	-0.28156	8.7273	0.080709	11.6232	0.15708	0.29653	0.039599	0.85254	2.4261	1536.1	0.22786
15	NGT	29.3728	-0.28156	8.7273	0.029384	18.6746	0.15191	0.30849	0.035879	0.92594	4.1345	1939.13	0.7352
16	NGT	23.7864	-0.159619	8.66464	0.16178	19.7274	1047.25	0.18081	0.030646	0.58108	4.6336	1507.26	0.76976
17	NGT	29.3728	-0.28156	8.7273	0.050983	23.9725	0.80255	0.30723	0.054141	0.80724	4.6521	815.414	0.66737
18	NGT	29.3728	-0.28156	8.7273	0.037153	15.3138	0.30681	0.28842	0.032971	0.73354	3.4978	1027.78	0.11668
19	NGT	32.7518	-0.32105	8.60905	0.043714	15.5045	0.11913	0.24993	0.039799	0.64213	4.91	724.381	0.04233
20	NGT	29.3728	-0.28156	8.7273	0.016773	33.0424	0.16507	0.34369	0.059019	0.54795	4.9431	1070.68	0.091719
21	NGT	29.3728	-0.28156	8.7273	0.026047	16.1358	0.26905	0.30804	0.054197	0.83778	4.2376	731.951	0.032594
22	NGT	29.3728	-0.28156	8.7273	1.6986	16.8855	7293.17	0.24304	0.044345	0.30297	8.0138	546.132	0.10587
23	NGT	29.9105	-0.283668	8.72756	0.057288	9.7765	0.27014	0.20255	0.032083	0.43596	4.2188	794.094	0.14624
24	NGT	29.3728	-0.28156	8.7273	0.33815	6.4897	0.28067	0.23882	0.030563	0.6553	3.5495	715.906	0.014665
25	NGT	29.3728	-0.28156	8.7273	0.034587	57.8561	0.13257	0.27594	0.10426	0.39379	3.0291	2119.73	0.78408
26	NGT	29.3728	-0.28156	8.7273	0.48394	23.1867	953.49	0.22105	0.0516	0.64628	3.507	1108.28	1.9618
27	NGT	29.3728	-0.28156	8.7273	0.040033	9.6273	2.2501	0.21873	0.034603	0.27036	5.0987	527.887	0.013495
28	NGT	29.3728	-0.28156	8.7273	0.055892	27.8197	0.14407	0.23738	0.086218	0.35994	3.8307	2879.3	0.19503
29	NGT	29.3728	-0.28156	8.7273	0.14229	17.1451	1459.88	0.16649	0.034932	0.73052	6.3548	1310.01	0.25345
30	NGT	29.3728	-0.28156	8.7273	0.040096	17.8637	0.27452	0.20114	0.04833	0.55054	3.2428	1160.06	0.39057
31	NGT	31.3385	-0.281735	8.72348	0.04233	18.4983	0.38609	0.32951	0.047575	0.62174	3.8809	1417.45	0.094568
32	NGT	30.1253	-0.292321	8.73061	0.040276	19.7583	0.76504	0.2804	0.070667	0.41864	7.7306	1081.12	0.053585
33	NGT	28.3222	-0.252968	8.71505	0.078894	10.8665	7.2348	0.22593	0.031526	0.61399	3.5892	1095.26	0.159
34	NGT	29.3728	-0.28156	8.7273	0.26977	14.2331	3654.71	0.24749	0.04611	0.48714	4.783	1432.57	0.11079
35	NGT	29.3728	-0.28156	8.7273	0.044316	10.4495	0.29709	0.16194	0.031711	0.45636	3.996	569.323	0.071419
36	NGT	31.4699	-0.251135	8.70889	0.22158	12.8966	0.74021	0.19261	0.055602	0.4406	3.1726	727.972	0.19542
37	NGT	29.3728	-0.28156	8.7273	0.94669	14.15	0.021542	0.22656	0.041531	0.61677	4.6027	9967.7	0.4601
38	NGT	29.3728	-0.28156	8.7273	0.041845	59.8396	0.11602	0.24231	0.11366	0.37969	3.2667	2677.65	0.58312
39	NGT	29.3728	-0.28156	8.7273	0.27052	35.8901	7.3675	0.20176	0.062778	0.49897	5.7953	2002.04	0.33084
40	NGT	29.3728	-0.28156	8.7273	0.38304	10.9024	2.7362	0.21391	0.025049	0.79395	4.166	1733.41	0.38503
41	NGT	29.3728	-0.28156	8.7273	0.11434	18.4239	0.13602	0.23526	0.052456	0.81896	3.9011	2970.31	1.2208
42	NGT	29.3728	-0.28156	8.7273	0.035036	26.4036	7136.03	0.16401	0.042453	0.62694	5.0507	1420.33	0.51768
43	NGT	29.3728	-0.28156	8.7273	0.060188	6.3976	2847.54	0.16372	0.028249	0.49424	4.8288	956.604	0.073713
44	NGT	29.3728	-0.28156	8.7273	0.037623	14.6364	0.2468	0.33034	0.033962	0.63266	3.9806	1192.5	0.070718
45	NGT	29.4086	-0.281702	8.72731	0.070881	13.2657	0.10456	0.3298	0.05773	0.44492	4.433	1347.25	0.058731
46	NGT	29.4086	-0.281702	8.72731	1.2784	3.9546	6489.98	0.17928	0.023234	0.74202	3.4061	971.271	0.60758
47	NGT	29.4086	-0.281702	8.72731	0.041686	13.4324	0.20584	0.36538	0.057908	0.55153	4.8337	1287.94	0.074771
48	NGT	29.4086	-0.281702	8.72731	0.0061877	154.884	4.2746	0.16247	0.10893	0.26554	7.3196	2170.84	0.63088
49	NGT	29.4086	-0.281702	8.72731	0.049162	16.6202	0.30133	0.29316	0.050841	0.62111	4.7961	2080.85	0.47873
50	NGT	29.3728	-0.28156	8.7273	0.17528	10.4673	0.32326	0.13277	0.029711	0.37246	4.6066	1824.09	0.13531
51	IGT	29.3728	-0.28156	8.7273	0.01319	98.5282	0.13462	0.15547	0.11918	0.23566	3.4435	2933.15	0.24814
52	IGT	29.6291	-0.242575	8.7106	0.083403	11.4759	3392.55	0.16926	0.036872	0.4103	3.6621	789.694	0.12921
53	IGT	31.4699	-0.251135	8.70889	1.1548	49.51	0.0049159	0.12055	0.036835	0.64501	7.3066	9993.59	0.15822
54	IGT	29.3728	-0.28156	8.7273	0.060395	50.5805	0.014063	0.16638	0.073276	0.43355	4.6564	3248.38	0.092233
55	IGT	29.3728	-0.28156	8.7273	0.28029	14.6312	6868.54	0.17165	0.029558	0.5067	5.5915	1840.51	0.16978
56	IGT	24.6712	-0.122595	8.60856	0.31439	9.4182	438.57	0.17194	0.020169	0.44808	4.9165	1636.42	0.06271
57	IGT	29.3728	-0.28156	8.7273	0.23809	8.5822	0.70271	0.16252	0.032567	0.66457	4.9587	1048.55	0.027916
58	IGT	24.2415	-0.115055	8.51327	0.014341	60.8836	89.6648	0.13309	0.069578	0.25825	6.4937	1292.58	0.22744
59	IGT	29.3728	-0.28156	8.7273	9491.75	20.7998	601.207	0.19742	0.034336	0.82123	4.9931	1399.66	0.46528
60	IGT	33.3325	-0.275737	8.72014	0.029207	65.3232	0.090581	0.15629	0.099669	0.41676	3.6633	2511.42	1.0484
61	IGT	29.3728	-0.28156	8.7273	0.029552	19.7201	0.284	0.17375	0.039217	0.46926	5.0106	1328.74	0.15224
62	IGT	23.708	-0.126022	8.64899	0.11927	12.5399	2079.65	0.1572	0.041865	0.67636	1.7122	1497.36	0.067404
63	IGT	29.3728	-0.28156	8.7273	0.036291	11.3216	0.19914	0.20147	0.038998	0.53015	3.5529	967.647	0.049832
64	IGT	29.3728	-0.28156	8.7273	0.0097347	29.3858	6154.66	0.25259	0.060057	0.31495	4.8986	428.794	0.024729
65	IGT	29.4086	-0.281702	8.72731	0.19262	20.4593	9269.17	0.18181	0.05454	0.4297	7.486	437.43	0.26304
66	IGT	29.4086	-0.281702	8.72731	0.079707	10.1748	5527.39	0.12903	0.035124	0.28887	5.2034	1224.99	0.094505
67	IGT	29.3728	-0.28156	8.7273	0.064856	8.4821	7263.65	0.22269	0.052251	0.46193	4.6724	606.721	0.031033
68	IGT	29.3728	-0.28156	8.7273	0.039645	13.6194	1.894	0.13832	0.045372	0.39027	4.8957	853.546	0.16025
69	T2DM	25.9238	-0.228323	8.70774	0.028012	160.307	1129.78	0.1834	0.95486	0.028601	4.3281	4375.81	0.14678
70	T2DM	29.9105	-0.283668	8.72756	3504.28	178.735	0.01726	0.21566	0.09348	0.27194	9.9396	1250.61	0.070083
71	T2DM	29.3643	-0.281342	8.72384	0.082555	5.62	811.266	0.20036	0.021893	0.50604	6.938	140.629	0.022378
72	T2DM	29.3728	-0.28156	8.7273	3540.63	3.919	0.16837	0.21497	0.045661	0.62381	1.5492	472.1	0.024958
73	T2DM	29.3728	-0.28156	8.7273	0.062595	10.4089	0.11633	0.19635	0.044035	0.47198	5.6059	633.532	0.079648
74	T2DM	24.674	-0.122932	8.62559	0.012886	13.6307	0.16305	0.2471	0.037952	0.46733	4.4379	651.83	0.023086
75	T2DM	25.5741	-0.123897	8.62175	0.053518	12.8665	0.065373	0.16847	0.088083	0.28735	4.6068	779.658	0.062744
76	T2DM	25.5436	-0.125695	8.6307	0.035296	15.223	0.10276	0.19479	0.072056	0.1767	5.7674	624.132	0.040671
77	T2DM	24.674	-0.122932	8.62559	0.089938	3.3333	9555.32	0.14947	0.019201	0.45714	6.7706	216.602	0.15776
78	T2DM	29.3728	-0.28156	8.7273	0.062674	9.3124	0.11263	0.15836	0.043946	0.40921	2.74	936.801	0.026538
79	T2DM	24.674	-0.122932	8.62559	0.0042645	203.764	571.694	0.23109	1.2096	0.011727	8.3741	4304.75	0.11926
80	T2DM	25.058	-0.114149	8.60058	0.0028971	9996.1	0.0028363	0.23505	2.6799	0.01332	4.2184	22.1672	0.17263
81	T2DM	29.3728	-0.28156	8.7273	7559.36	59.9381	1.2851	0.15866	1.1207	0.019937	2.9544	9995.24	0.20482
82	T2DM	29.3728	-0.28156	8.7273	1.1571	4.0521	9548.04	0.20965	0.04082	0.38777	9.4471	80.4028	0.0093401
83	T2DM	24.674	-0.122932	8.62559	104.927	4.8699e-06	0.021091	0.19768	0.018945	1.3091	9.1027	444.668	0.038346
84	T2DM	29.3728	-0.28156	8.7273	658.934	2.507	9718.12	0.23655	0.050128	0.26958	8.3032	80.3994	0.011926
85	T2DM	32.7518	-0.32105	8.60905	0.053728	13.6936	7292.95	0.18634	0.02942	0.48288	10.1677	125.76	0.0091424
86	T2DM	29.3728	-0.28156	8.7273	0.0046781	348.521	1.886	0.37662	1.3436	0.022804	4.5009	10000	0.021508
87	T2DM	29.6291	-0.242575	8.7106	0.17964	44.2609	9999.94	0.21501	0.70351	0.025609	5.7216	9998.66	0.1296
88	T2DM	24.2551	-0.111725	8.59505	0.19655	2.1003	9996.47	0.15046	0.018905	0.26769	5.8722	117.676	0.011714
89	T2DM	25.0963	-0.128217	8.62623	0.21917	7.5578	5490.42	0.16952	0.034092	0.34316	5.8949	538.683	0.0059736
90	T2DM	25.895	-0.138527	8.62765	11.6574	6.1665	9965.54	0.14862	0.074695	0.070405	7.3367	73.2847	0.034643
91	T2DM	24.674	-0.122932	8.62559	0.08412	5.8708	0.33274	0.20574	0.036121	0.42528	5.6533	405.637	0.021235
92	T2DM	24.7178	-0.121228	8.61679	0.30402	6.5331	16.4839	0.20281	0.044788	0.28336	9.2042	217.901	0.031968
93	T2DM	27.3167	-0.166827	8.67362	34.6157	4.2755	0.090736	0.14835	0.023028	0.50717	3.6609	607.868	0.061709
94	T2DM	26.4224	-0.122574	8.61149	0.095618	436.334	0.10336	0.14595	4.6151	0.0055068	5.1218	8415.61	0.12316
95	T2DM	29.3728	-0.28156	8.7273	0.083595	5.3886	0.043079	0.16105	0.031013	0.38566	6.4913	817.342	0.056822
96	T2DM	29.3728	-0.28156	8.7273	5661.87	9999.99	0.0010094	0.20417	2.4272	0.0069119	11.2515	130.966	0.21482
97	T2DM	29.3728	-0.28156	8.7273	0.0017301	0.0038053	0.0048443	0.21792	0.027895	0.58887	5.3586	5651.21	0.055
98	T2DM	24.674	-0.122932	8.62559	0.080969	12.4674	0.095121	0.13851	0.04034	0.28082	3.9475	909.91	0.012964
99	T2DM	24.9783	-0.126403	8.62265	0.03746	13.8498	0.27843	0.15971	0.086973	0.16157	6.0447	551.274	0.030489
100	T2DM	29.3728	-0.28156	8.7273	0.044496	3.2637	0.057214	0.31336	0.026628	0.74046	5.8482	818.19	0.16275
101	T2DM	24.7495	-0.123797	8.62499	0.016831	22.77	0.11874	0.1709	0.041905	0.34976	4.9727	454.507	0.087852
102	T2DM	29.3728	-0.28156	8.7273	0.42322	8.2411	14.7335	0.12617	0.021693	0.43134	5.3209	747.558	0.12647
103	T2DM	24.674	-0.122932	8.62559	0.23379	96.9505	3619.12	0.19569	2.0191	0.0072661	4.3824	9992.16	0.043974
104	T2DM	29.3728	-0.28156	8.7273	0.015599	62.0753	5681.81	0.17042	0.039604	0.63711	4.4934	1479.2	4.4244
105	T2DM	24.6094	-0.121899	8.62309	0.082508	10.6233	183.688	0.16872	0.044409	0.4463	2.9522	63.0836	0.031506
106	T2DM	24.674	-0.122932	8.62559	0.020744	125.347	101.414	0.246	0.69265	0.032048	3.647	7940.24	0.065575
107	T2DM	24.674	-0.122932	8.62559	0.043722	10.2328	0.24492	0.161	0.036987	0.41352	4.1424	1376.03	0.19075
108	T2DM	24.674	-0.122932	8.62559	1516.4	16.588	0.017326	0.21773	0.069327	0.31199	4.9285	2512.05	0.046286
109	T2DM	24.674	-0.122932	8.62559	0.0085654	93.3222	7.4502	0.13706	0.0315	0.68928	6.8957	1293.06	1.5911
110	T2DM	31.2278	-0.248314	8.71175	0.021991	565.938	2552.99	0.19084	3.9593	0.0044949	3.7875	9999.98	0.10682
111	T2DM	29.4086	-0.281702	8.72731	0.28401	23.2202	0.090487	0.23079	0.062593	0.37939	5.767	2348.53	0.4968
112	T2DM	24.7483	-0.123639	8.61698	0.018157	5.3504	9857.23	0.28104	0.036256	0.78789	4.529	367.764	0.19508
113	T2DM	29.2058	-0.276473	8.64328	500.459	33.4067	0.13957	0.15242	0.023069	0.6179	10.0911	118.707	0.020719
114	T2DM	29.4086	-0.281702	8.72731	1442.82	6.1989	4232.3	0.14003	0.033126	0.53009	4.8236	645.915	0.19055
115	T2DM	29.4086	-0.281702	8.72731	1234.8	6.412	4107.89	0.15982	0.030106	0.6236	4.6803	612.291	0.10758
116	T2DM	29.4086	-0.281702	8.72731	0.022038	7.6719	9971.95	0.21473	0.046611	0.32096	4.7695	345.211	0.090843
117	T2DM	29.4086	-0.281702	8.72731	0.00057534	5852.08	5106.74	0.211	3.8293	0.0074041	5.017	9945.95	0.026478
118	T2DM	29.4086	-0.281702	8.72731	8314.68	4.7861	1.1629	0.22153	0.044798	0.35582	7.4236	378.536	0.0079734
119	T2DM	29.2058	-0.276473	8.64328	0.51039	2.5481	7.7908	0.16948	0.019514	0.49899	4.7167	308.141	0.020371
120	T2DM	29.4086	-0.281702	8.72731	0.02378	7.79	1.5869	0.15813	0.034154	0.45417	5.7649	127.219	0.031537
121	T2DM	29.4086	-0.281702	8.72731	766.125	7.6076	0.034022	0.18576	0.055735	0.35422	4.3303	983.662	0.086964
